# Supplementary material for: The Clinical and Psychosocial Outcomes for Women Who Received Unexpected Clinically Actionable Germline Information Identified through Research: An Exploratory Sequential Mixed-Methods Comparative Study
Source: J Pers Med. 2022 Jul 7;12(7):1112. doi: 10.3390/jpm12071112 (PMC9315752; doi:10.3390/jpm12071112)
Supplement: Supplementary file 1 [file jpm-12-01112-s001.zip]

Archive with 1 entries (1 files):
- jpm-1736427-supplementary.pdf
